# Supplementary material for: Impacts of Paraburkholderia phytofirmans Strain PsJN on Tomato (Lycopersicon esculentum L.) Under High Temperature
Source: Front Plant Sci. 2018 Oct 18;9:1397. doi: 10.3389/fpls.2018.01397 (PMC6201190; doi:10.3389/fpls.2018.01397)
Supplement: TABLE S1 — List of specific primers used in qPCR (designed in this study). [file Table_1.XLSX]

## Sheet: Feuil1
Table S1: List of specific primers used in qPCR (designed in this study)
	Primers (5'-3')		Gene
EF1a	for	CTGTGAGGGACATGAGGCAG	elongation factor 1-alpha
	rev	CTGCACAGTTCACTTCCCCT
Actin	for	TTAGCACCTTCCAGCAGATGT	actin
	rev	AACAGACAGGACACTCGCACT
CHI3	for	TTGAATGTGGGATGGGTCCG	acidic extracellular 26 kD endochitinase
	rev	CCCTGGGCGAAGTTCTTTTG
TIV1	for	TGGAGAGCTTTGCTCAAGGAG	Tomato acid invertase (TIV1)
	rev	TCTTGACGGAGGCAGTAACG
Frk2	for	CACCACTGGAGCTGGTGATT	fructokinase (Frk2)
	rev	GTGAGGGCTTCAGATGCAGT
Hxk1	for	GGTGGTTCAGAAAGGACGGT	hexokinase (hxk1)
	rev	CCTCTCCCAGCAAGTCCTTC
Hxk2	for	TAGCCATGGATGGCGGATTG	hexokinase (hxk2)
	rev	AACCATCATTCGCGTGCTTG
RbcL	for	ACCTGTGGCTTCAGGAGGTA	ribulose-1,5-bisphosphate carboxylase/oxygenase large subunit
	rev	TCGATTAGCTACGGCACCTG
RbcS	for	TCAAGCTAGCATGGTCGCAC	ribulose-1,5-bisphosphate carboxylase/oxygenase small subunit
	rev	ATGCATCTAACGCGTCCACC
APX2	for	GGGCAAGTCCTATCCCACTG	cytosolic ascorbate peroxidase 2
	rev	GCTTGCTCAGCTTTGAACCTC
CAT1	for	CTCGCGTTTAACCCTGGACA	catalase
	rev	GATGACCACACTTGGGAGCA
SOD	for	GCTGTCACTACCCCTAAACCC	superoxide dismutase
	rev	CGTGAAGTCCAGGAGCAAGT
